# Supplementary material for: Analysis of Softwood Lignans by Comprehensive Two-Dimensional Liquid Chromatography
Source: Molecules. 2023 Dec 15;28(24):8114. doi: 10.3390/molecules28248114 (PMC10745517; doi:10.3390/molecules28248114)
Supplement: Supplementary file 1 [file molecules-28-08114-s001.zip]

Archive with 1 entries (1 files):
- molecules-2758365-supplementary.pdf
